# Supplementary material for: Chemical Vapor Deposited Mixed Metal Halide Perovskite Thin Films
Source: Materials (Basel). 2021 Jun 24;14(13):3526. doi: 10.3390/ma14133526 (PMC8269519; doi:10.3390/ma14133526)
Supplement: Supplementary file 1 [file materials-14-03526-s001.zip]

Archive with 1 entries (1 files):
- materials-1237226-supplementary.pdf
